# Supplementary material for: “Fuel for the Damage Induced”: Untargeted Metabolomics in Elite Rugby Union Match Play
Source: Metabolites. 2021 Aug 17;11(8):544. doi: 10.3390/metabo11080544 (PMC8400368; doi:10.3390/metabo11080544)
Supplement: Supplementary file 1 [file metabolites-11-00544-s001.zip]

Archive with 1 entries (1 files):
- metabolites-1339569-supplementary.pdf
